# Supplementary material for: Optimized Decellularization of a Porcine Fasciocutaneaous Flap
Source: Bioengineering (Basel). 2024 Mar 27;11(4):321. doi: 10.3390/bioengineering11040321 (PMC11047669; doi:10.3390/bioengineering11040321)
Supplement: Supplementary file 1 [file bioengineering-11-00321-s001.zip]

Archive with 1 entries (1 files):
- bioengineering-2919122-supplementary.pdf
